# Supplementary material for: Pseudogene-gene functional networks are prognostic of patient survival in breast cancer
Source: BMC Med Genomics. 2020 Apr 3;13(Suppl 5):51. doi: 10.1186/s12920-020-0687-0 (PMC7118805; doi:10.1186/s12920-020-0687-0)
Supplement: Supplementary file 2 — Additional file 2. This file contains the p-values for univariate cox proportional hazard models on each of the genes from our model in the Swedish cohort. The test was performed on multiple subsets of patients including age and breast cancer subtype using median expression as the cutoff. [file 12920_2020_687_MOESM2_ESM.txt]

Alltype	Alltype(non-senior)	Normal	Normal(non-senior)	LumA	LumA(non-senior	LumB	LumB(non-senior)	Basal	Basal(non-senior)	Her2	Her2(non-senior)	ERpos_PRpos_HER2pos	ERpos_PRpos_HER2pos(non-senior)	ERneg_PRpos_HER2pos	ERneg_PRpos_HER2pos(non-senior)	ERpos_PRneg_HER2pos	ERpos_PRneg_HER2pos(non-senior)	ERpos_PRpos_HER2neg	ERpos_PRpos_HER2neg(non-senior)	ERneg_PRneg_HER2pos	ERneg_PRneg_HER2pos(non-senior)	ERpos_PRneg_HER2neg	ERpos_PRneg_HER2neg(non-senior)	ERneg_PRpos_HER2neg	ERneg_PRpos_HER2neg(non-senior)	ERneg_PRneg_HER2neg	ERneg_PRneg_HER2neg(non-senior)
SLITRK3	4.24527e-04	3.71647e-04	3.25891e-02	3.91108e-01	8.48316e-01	6.00236e-01	2.53704e-01	9.64443e-01	2.56296e-01	3.98246e-01	6.63117e-01	8.93071e-01	1.61755e-02	1.43588e-02	NA	NA	2.25856e-01	5.32690e-01	4.64211e-01	4.29890e-01	4.64211e-01	4.29890e-01	9.62904e-02	3.38873e-01	9.99156e-01	9.99159e-01	1.25660e-01	3.89773e-01
GALP	2.66854e-01	1.45552e-01	9.97536e-01	9.98901e-01	8.86562e-01	9.97646e-01	9.88494e-01	9.98121e-01	7.22125e-01	1.07786e-01	1.28810e-01	2.04825e-01	9.96195e-01	9.95237e-01	NA	NA	2.66619e-02	NA	3.58329e-02	9.84962e-03	3.58329e-02	9.84962e-03	6.34336e-01	9.98447e-01	3.07322e-01	1.31942e-01	3.73253e-01	5.02298e-02
OR4C13	8.39844e-01	9.93899e-01	9.97862e-01	9.99134e-01	8.43821e-01	9.97834e-01	8.14261e-01	9.98171e-01	9.95042e-01	9.97545e-01	1.69291e-02	9.97618e-01	9.66621e-01	9.94982e-01	NA	NA	6.92980e-03	NA	1.12037e-02	NA	1.12037e-02	NA	9.95426e-01	NA	NA	NA	9.95858e-01	9.98168e-01
VN1R4	7.17698e-01	7.68156e-01	9.98005e-01	9.99052e-01	4.71570e-01	1.09275e-01	9.93403e-01	9.98275e-01	9.95623e-01	9.96727e-01	9.96912e-01	NA	9.77274e-01	5.47105e-01	NA	NA	NA	NA	NA	NA	NA	NA	9.96151e-01	9.98198e-01	9.99159e-01	NA	9.96749e-01	NA
LCE3C	2.03147e-01	8.20211e-02	NA	NA	8.11929e-02	7.24843e-05	9.94884e-01	9.98171e-01	9.95255e-01	9.97722e-01	3.13658e-01	9.97773e-01	4.48063e-02	1.69071e-02	NA	NA	9.98312e-01	9.99142e-01	NA	NA	NA	NA	NA	NA	NA	NA	9.96980e-01	9.97867e-01
STXBP5	4.30696e-01	4.67073e-01	2.48868e-01	2.98406e-01	3.28954e-01	4.29333e-01	2.64171e-01	1.51242e-01	8.68820e-01	6.33860e-01	8.72327e-01	5.99716e-01	3.31988e-01	3.34602e-01	NA	NA	3.67592e-01	5.84203e-01	7.07825e-01	2.41833e-01	7.07825e-01	2.41833e-01	3.08169e-01	3.04170e-01	3.76348e-01	3.45933e-01	6.86548e-01	7.08458e-01
IYD	7.33893e-01	3.60094e-01	9.58802e-01	3.46961e-01	7.41084e-01	9.76668e-01	4.76297e-01	3.12538e-02	8.46315e-02	3.42292e-02	3.53030e-01	1.22746e-01	3.74653e-01	1.10689e-01	NA	NA	2.27741e-01	9.99269e-01	3.98363e-01	3.10201e-01	3.98363e-01	3.10201e-01	8.61278e-01	7.03482e-01	3.12297e-01	2.39603e-01	1.29855e-01	4.32002e-02
ARID1B	2.26731e-01	9.46321e-01	6.85073e-01	4.42524e-01	2.30321e-01	3.97558e-01	9.85071e-01	4.52350e-01	1.06542e-01	1.82103e-01	1.38472e-01	6.31353e-01	1.99364e-01	4.94466e-01	NA	NA	7.34134e-01	5.08034e-01	3.34684e-01	6.10852e-01	3.34684e-01	6.10852e-01	9.79622e-01	6.30314e-01	9.81056e-01	9.37118e-01	2.35975e-01	1.07558e-01
SMR3A	9.94135e-01	8.98708e-02	9.97218e-01	9.99071e-01	8.70478e-01	9.13113e-01	9.95309e-01	9.98124e-01	6.72729e-01	9.31567e-01	2.85557e-02	6.36710e-04	3.01922e-01	6.69958e-01	NA	NA	9.98408e-01	NA	9.92364e-04	1.75592e-03	9.92364e-04	1.75592e-03	1.84990e-01	4.15758e-01	7.75761e-01	6.31491e-01	2.70102e-01	8.37845e-01
DIP2B	7.67613e-01	5.58095e-01	2.10188e-01	9.39297e-01	9.87234e-01	1.22849e-01	9.06233e-01	3.23066e-01	3.49744e-02	3.28052e-01	7.79767e-01	3.16201e-01	9.23585e-01	4.61338e-01	NA	NA	7.29786e-01	5.32690e-01	6.83616e-01	5.69527e-01	6.83616e-01	5.69527e-01	4.31390e-01	8.82722e-01	2.27662e-01	9.28888e-01	4.36667e-02	1.04204e-01
LOC100101266	NA	NA	NA	NA	NA	NA	NA	NA	NA	NA	NA	NA	NA	NA	NA	NA	NA	NA	NA	NA	NA	NA	NA	NA	NA	NA	NA	NA
C19orf66	1.86933e-02	9.49518e-02	8.17626e-01	4.16623e-01	3.51571e-01	8.02391e-01	3.85976e-01	4.38303e-01	3.83397e-01	3.90794e-01	3.09319e-01	9.08487e-03	7.53735e-02	4.54053e-01	NA	NA	9.46218e-02	9.99269e-01	8.66884e-01	3.30411e-01	8.66884e-01	3.30411e-01	8.48430e-01	7.49159e-01	3.99313e-01	4.42226e-01	5.08996e-02	1.11554e-01
PARP12	2.18166e-01	7.65754e-01	6.04722e-01	3.61715e-01	4.82366e-01	9.62498e-01	3.74224e-02	5.56335e-01	3.85937e-04	1.58915e-02	9.33875e-01	2.16778e-02	1.25347e-01	1.59707e-01	NA	NA	8.05479e-01	5.84203e-01	6.40681e-01	2.90590e-01	6.40681e-01	2.90590e-01	4.45560e-01	3.23034e-01	9.99156e-01	9.99160e-01	2.31427e-04	2.55186e-02
EXOC1	1.94434e-02	1.84236e-02	8.34242e-01	4.39339e-01	4.43611e-01	9.55108e-01	1.70856e-01	4.33330e-01	8.31467e-01	1.84533e-01	6.61189e-01	9.47045e-01	1.08267e-01	3.93203e-01	NA	NA	7.86902e-01	5.84203e-01	7.42850e-01	5.75542e-01	7.42850e-01	5.75542e-01	8.45899e-01	3.76893e-01	4.23998e-01	4.18293e-01	8.69936e-01	5.67919e-01
CEL	2.63158e-02	5.14336e-02	9.14133e-01	2.27035e-01	5.22209e-01	5.95991e-01	1.26596e-01	1.28260e-01	1.41637e-01	2.89165e-01	7.56667e-01	1.35701e-01	1.30132e-01	1.54314e-01	NA	NA	2.56507e-01	5.84203e-01	4.82618e-01	1.05196e-01	4.82618e-01	1.05196e-01	1.09844e-01	1.46623e-01	3.51298e-01	3.07446e-01	7.43201e-02	3.28769e-01
SLC9A1	5.31921e-03	2.60305e-02	9.78341e-01	4.28945e-01	9.64535e-01	2.09135e-01	9.03900e-01	2.43048e-01	1.64469e-01	8.72247e-01	7.64473e-01	6.52416e-01	4.34628e-02	2.32642e-01	NA	NA	3.12507e-01	5.08034e-01	3.89021e-01	2.37907e-01	3.89021e-01	2.37907e-01	9.55548e-01	7.92906e-01	4.17926e-01	3.45933e-01	5.48170e-01	8.94147e-01
CCDC28B	5.19808e-01	8.69794e-01	5.76682e-01	3.60700e-01	2.57566e-01	7.02837e-01	1.05382e-01	5.24552e-01	2.15208e-01	6.61295e-02	2.26394e-01	3.07698e-01	9.95325e-01	4.03241e-01	NA	NA	8.32047e-01	6.37565e-01	3.91721e-01	2.58840e-01	3.91721e-01	2.58840e-01	5.69863e-01	1.08083e-01	2.32299e-01	2.70823e-01	1.53679e-01	7.07573e-02
PCMT1	5.77424e-05	1.11939e-03	5.86347e-01	8.68023e-01	2.64268e-02	5.58161e-01	1.36642e-01	2.04530e-01	1.35621e-01	2.38662e-02	7.86489e-01	8.17767e-01	3.35642e-05	5.79587e-03	NA	NA	7.46821e-01	5.32690e-01	6.10942e-01	8.37768e-01	6.10942e-01	8.37768e-01	3.26155e-01	2.92661e-01	1.96307e-01	1.43026e-01	3.44112e-01	3.24646e-01
C10orf131	9.17876e-02	1.55533e-01	5.90687e-01	8.46410e-01	2.81622e-01	3.42367e-01	5.70390e-01	9.32876e-01	9.17711e-01	6.47785e-01	1.18422e-02	3.57208e-01	1.29058e-01	4.61964e-01	NA	NA	6.32680e-01	9.99272e-01	4.47952e-01	8.19872e-01	4.47952e-01	8.19872e-01	4.74926e-01	6.91480e-01	9.81056e-01	9.37118e-01	6.12143e-01	1.14165e-01
HARS2	3.44829e-01	7.44657e-01	8.21113e-02	9.98680e-01	4.65636e-02	2.72393e-01	3.12464e-01	2.70110e-02	1.71252e-01	4.48133e-01	3.92233e-01	6.05253e-01	2.04779e-02	8.26453e-02	NA	NA	6.75483e-01	4.82880e-01	6.93576e-01	2.85740e-01	6.93576e-01	2.85740e-01	6.89004e-01	6.78866e-01	2.32031e-01	2.07732e-01	1.22112e-01	6.18944e-01
CELP	1.38061e-01	2.51313e-01	9.98091e-01	9.98953e-01	5.30742e-01	9.97292e-01	8.29632e-01	9.92939e-01	4.84167e-01	7.96729e-01	5.31822e-01	1.41507e-01	9.36838e-02	4.82257e-01	NA	NA	5.62750e-01	5.39669e-01	7.84958e-01	8.86612e-01	7.84958e-01	8.86612e-01	4.61628e-01	9.98515e-01	9.98903e-01	9.99125e-01	7.30945e-01	5.48687e-01
C7orf53	NA	NA	NA	NA	NA	NA	NA	NA	NA	NA	NA	NA	NA	NA	NA	NA	NA	NA	NA	NA	NA	NA	NA	NA	NA	NA	NA	NA
OR52E6	1.18269e-01	5.68881e-02	9.54244e-01	9.98982e-01	2.65422e-01	9.97301e-01	1.34423e-01	5.76205e-01	2.72254e-03	3.39259e-02	7.44454e-02	3.06481e-01	7.32408e-01	2.32466e-01	NA	NA	4.48407e-01	2.83847e-01	7.25125e-01	4.67680e-01	7.25125e-01	4.67680e-01	8.33626e-02	2.49257e-02	9.99159e-01	NA	7.41240e-02	4.18478e-01
HBS1L	1.44368e-01	5.89348e-01	3.89638e-01	4.96416e-01	4.50255e-01	2.29640e-01	6.41635e-01	7.90312e-01	5.18302e-01	4.57572e-01	9.68724e-01	9.70515e-01	2.05966e-01	3.41859e-01	NA	NA	7.62661e-01	5.58680e-01	7.50764e-01	5.36496e-01	7.50764e-01	5.36496e-01	4.73055e-01	8.13684e-01	9.02092e-01	9.37118e-01	4.53190e-01	1.35297e-01
MEMO1P3	NA	NA	NA	NA	NA	NA	NA	NA	NA	NA	NA	NA	NA	NA	NA	NA	NA	NA	NA	NA	NA	NA	NA	NA	NA	NA	NA	NA
HLA-K	NA	NA	NA	NA	NA	NA	NA	NA	NA	NA	NA	NA	NA	NA	NA	NA	NA	NA	NA	NA	NA	NA	NA	NA	NA	NA	NA	NA
GVINP2	NA	NA	NA	NA	NA	NA	NA	NA	NA	NA	NA	NA	NA	NA	NA	NA	NA	NA	NA	NA	NA	NA	NA	NA	NA	NA	NA	NA
RPS10P20	NA	NA	NA	NA	NA	NA	NA	NA	NA	NA	NA	NA	NA	NA	NA	NA	NA	NA	NA	NA	NA	NA	NA	NA	NA	NA	NA	NA
HSPA8P1	NA	NA	NA	NA	NA	NA	NA	NA	NA	NA	NA	NA	NA	NA	NA	NA	NA	NA	NA	NA	NA	NA	NA	NA	NA	NA	NA	NA
GAPDHP45	NA	NA	NA	NA	NA	NA	NA	NA	NA	NA	NA	NA	NA	NA	NA	NA	NA	NA	NA	NA	NA	NA	NA	NA	NA	NA	NA	NA
ANKRD30BP2	9.37172e-01	9.83634e-01	3.72508e-02	3.30507e-01	9.50594e-01	4.02326e-01	3.15514e-01	1.35467e-01	6.34565e-01	4.80182e-01	7.90731e-01	9.77646e-01	6.70790e-01	8.55436e-01	NA	NA	4.49638e-02	5.32690e-01	1.01560e-01	6.93625e-01	1.01560e-01	6.93625e-01	8.66964e-01	1.20479e-01	9.36656e-01	9.90314e-01	7.33195e-01	8.96934e-01
RPS20P25	NA	NA	NA	NA	NA	NA	NA	NA	NA	NA	NA	NA	NA	NA	NA	NA	NA	NA	NA	NA	NA	NA	NA	NA	NA	NA	NA	NA
KRT18P62	NA	NA	NA	NA	NA	NA	NA	NA	NA	NA	NA	NA	NA	NA	NA	NA	NA	NA	NA	NA	NA	NA	NA	NA	NA	NA	NA	NA
OR7E10P	NA	NA	NA	NA	NA	NA	NA	NA	NA	NA	NA	NA	NA	NA	NA	NA	NA	NA	NA	NA	NA	NA	NA	NA	NA	NA	NA	NA
SCML2P1	NA	NA	NA	NA	NA	NA	NA	NA	NA	NA	NA	NA	NA	NA	NA	NA	NA	NA	NA	NA	NA	NA	NA	NA	NA	NA	NA	NA
RPL5P28	NA	NA	NA	NA	NA	NA	NA	NA	NA	NA	NA	NA	NA	NA	NA	NA	NA	NA	NA	NA	NA	NA	NA	NA	NA	NA	NA	NA
RPS27P12	NA	NA	NA	NA	NA	NA	NA	NA	NA	NA	NA	NA	NA	NA	NA	NA	NA	NA	NA	NA	NA	NA	NA	NA	NA	NA	NA	NA
PRR13P5	NA	NA	NA	NA	NA	NA	NA	NA	NA	NA	NA	NA	NA	NA	NA	NA	NA	NA	NA	NA	NA	NA	NA	NA	NA	NA	NA	NA
IGKV2D-23	NA	NA	NA	NA	NA	NA	NA	NA	NA	NA	NA	NA	NA	NA	NA	NA	NA	NA	NA	NA	NA	NA	NA	NA	NA	NA	NA	NA
GPS2	1.88426e-01	3.57876e-02	5.95204e-01	9.98684e-01	6.75104e-01	9.79009e-01	9.44347e-01	9.21042e-01	2.99939e-01	1.30379e-01	5.27760e-01	1.27241e-01	4.78116e-01	6.68913e-01	NA	NA	3.18670e-01	6.37565e-01	3.87931e-01	2.93994e-01	3.87931e-01	2.93994e-01	3.42374e-01	7.00507e-01	9.17441e-01	9.17157e-01	3.53447e-01	1.52790e-01
GPS2P1	NA	NA	NA	NA	NA	NA	NA	NA	NA	NA	NA	NA	NA	NA	NA	NA	NA	NA	NA	NA	NA	NA	NA	NA	NA	NA	NA	NA
GPS2:GPS2P1	NA	NA	NA	NA	NA	NA	NA	NA	NA	NA	NA	NA	NA	NA	NA	NA	NA	NA	NA	NA	NA	NA	NA	NA	NA	NA	NA	NA
